# Supplementary material for: Digital Health in Diabetes Care: A Narrative Review from Monitoring to the Management of Systemic and Neurologic Complications
Source: J Clin Med. 2025 Jun 14;14(12):4240. doi: 10.3390/jcm14124240 (PMC12193807; doi:10.3390/jcm14124240)
Supplement: Supplementary file 1 [file jcm-14-04240-s001.zip]

Archive with 1 entries (1 files):
- jcm-3642953-supplementary.pdf
